# Supplementary material for: Antibody-Mediated LILRB2-Receptor Antagonism Induces Human Myeloid-Derived Suppressor Cells to Kill Mycobacterium tuberculosis
Source: Front Immunol. 2022 Jun 10;13:865503. doi: 10.3389/fimmu.2022.865503 (PMC9229593; doi:10.3389/fimmu.2022.865503)
Supplement: Supplementary file 4 [file Table_1.xlsx]

## Sheet: CyTOF
Human CyTOF biomarkers-HMRI CyTOF core
CD163
41BB(CD137)
Arginase 1
CCR7
CD107a
CD11b
CD123
CD127
CD134(OX40)
CD14
CD141
CD15
CD154
CD16
CD164
CD169
CD172
CD183(CXCR3)
CD185(CXCR5)
CD19
CD1c
CD200
CD206
CD209
CD24
CD25
CD27
CD273(PD-L2)
CD278(ICOS)
CD3
CD31
CD33
CD36
CD38
CD39
CD4
CD45
CD45RA
CD54
CD56
CD57
CD58
CD64
CD68
CD69
CD8
CD80
CD86
Foxp3
GranZyme B
HLA-DR
Ki-67
LAG3
LILRB2(CD85d)
PD-1(CD279)
PPARg
RORgt
T-bet
Tim3
TLR4(CD284)

## Sheet: Sheet1
TB group	sex-adults	treatment	Donor heathy		sex-adults	treatment
Mtb culture+	male 62 yr	none	PPD negative healthy		male 24 yr	none
Mtb culture+	male 24 yr	yes	PPD negative healthy		male 42 yr	none
Mtb culture+	male 22 yr	yes	PPD negative healthy		male 53 yr	none
Mtb culture+	male 56 yr	yes	PPD negative healthy		male 27 yr	none
Mtb culture+	female 44 yr	yes	PPD negative healthy		female 29 yr	none
